# Supplementary material for: Enhancing HIV Cognitive Abilities and Self-Management Through Information Technology–Assisted Interventions: Scoping Review
Source: J Med Internet Res. 2025 Jan 13;27:e57363. doi: 10.2196/57363 (PMC11773289; doi:10.2196/57363)
Supplement: Multimedia Appendix 3 [file jmir_v27i1e57363_app3.xlsx]

## Sheet: Sheet1
Numbers	Author and publication year	Research design type	Samples size	Study location	Intervention methods and objectives	Theoretical framework
1	H.Cho, 2018, [67]	qualitative research	36	USA	The qualitative interviews were conducted to examine whether the research subjects improved their self-symptom management skills through app-based interventions.	None
2	B. Ezegbe, 2018, [31]	randomized controlled trial	80	Nigeria	The audiovisual interventions aimed to enhance HIV/AIDS awareness among high school students.	Rational emotive behavior therapy
3	S. C. Kalichman, 2018, [24]	randomized controlled trial	500	USA	The one-on-one telephone counseling sessions aimed to improve adherence among HIV/AIDS patients and enhance their sexual health.	Social Cognitive Theory
4	L. Mao, 2018, [52]	controlled trial	87	Australia	Enhancing adherence to Antiretroviral Therapy (ART) among HIV/AIDS patients through text message reminders.	None
5	B. Mustanski, 2018, [19]	randomized controlled trial	891	USA	Improving HIV/AIDS knowledge among patients through the audio-visual intervention provided by the "Keep it UP!" app.	Information-Motivation-Behavioral skills theory
6	L. Whiteley, 2018, [49]	randomized controlled trial	61	USA	Enhancing compliance among HIV-positive adolescents through an iPhone game intervention.	None
7	L. B. Whiteley, 2018, [20]	randomized controlled trial	60	USA	Sending links via email, containing publicly available online HIV prevention content.	Information-Motivation-Behavioral skills theory
8	M. Beauchemin, 2019, [29]	feasibility study	-	USA	Developing an app to make it more widely applicable to chronic disease patients who require medication and additional self-management strategies.	Information Systems Research
9	J. K. Carroll, 2019, [36]	randomized controlled trial	359	USA	Intervening with group training sessions to enhance the level of patient activation among HIV/AIDS patients. (Patient activation refers to the degree and ability of patients to engage in their own health, including understanding their condition, actively participating in treatment decisions, and adopting positive health behaviors.)	Capability, Opportunity, Motivation and Behavior (COM-B) model
10	H. Cho, 2019, [43]	qualitative research	38	USA	Conducting qualitative interviews for in-depth analysis to understand patients' experiences with using real-time medication monitoring pill bottles connected to HIV self-management applications.	None
11	J. W. Ditre, 2019, [27]	randomized controlled trial	68	USA	Implementing a Personalized Feedback Intervention (PFI) based on computer-generated feedback to address smoking and opioid misuse behaviors among HIV patients.	Health Belief Model, Transtheoretical Model, Theory of Planned Behavior
12	L. B. Hightow-Weidman, 2019, [56]	randomized controlled trial	474	USA	HealthMpowerment.org (HMP) is an online intervention optimized for mobile devices, designed to provide information and resources, foster social support, and incorporate gamified elements.	None
13	O. Ivanova, 2019, [55]	controlled trial	81	Kenya	Using a digital peer support platform to enhance antiretroviral therapy adherence among HIV-positive youth living in Kenya.	None
14	A. E. Kurth, 2019, [62]	randomized controlled trial	236	Kenya	The computer-based CARE+ Kenya counseling intervention utilizes touchscreen tablets to enhance treatment adherence among HIV patients.	None
15	K. Madkins, 2019, [18]	randomized controlled trial	445	USA	The app-based intervention "Keep it UP!" employs audio and video features to enhance patients' knowledge about HIV/AIDS.	Information-Motivation-Behavioral skills theory
16	J. P. Morano, 2019, [45]	feasibility study	132	USA	The Florida people living with HIV(PLWH) Mobile Adherence Project (FL-mAPP) is an innovative pilot study aimed at assessing the acceptability of a commercially available dual-program mobile medical intervention platform. Its goal is to ensure medication adherence and evaluate the attitudes of PLWH towards current and future mobile medical applications.	None
17	D. F. Nestadt, 2019, [32]	randomized controlled trial	88	Thailand	The Cartoon-based HIV and AIDS Messaging Project (CHAMP) intervenes to address the comprehensive psychosocial and therapeutic adherence needs of HIV-positive adolescents.	Social Action Theory
18	W. Tang, 2019, [66]	randomized controlled trial	791	China	Using crowdsourcing to screen high-quality videos for intervention purposes to promote safe sexual behavior among the Man Sex with Man (MSM) population.	None
19	T. Anand, 2020, [48]	randomized controlled trial	76	Thailand	An online monthly HIV/STI prevention awareness and education program based on videos, combined with behavioral counseling, psychosocial support services, and provided risk reduction strategies. This program utilizes Vialogues video and discussion tools to reduce HIV risk and promote condom use among MSM.	None
20	J. Barroso, 2020, [44]	feasibility study	30	USA	Adapt, develop, and assess the feasibility of a Cognitive Behavioral Stress Management mobile health (CBSM mHealth) application targeting HIV-related fatigue.	None
21	D. Cordova, 2020, [34]	randomized controlled trial	50	USA	Utilize an app to narrate stories in order to alter behaviors and cognition among HIV patients.	Ecodevelopmental and empowerment framework
22	J. Côté, 2020, [23]	randomized controlled trial	217	Canada	Utilize web-based interventions to assist HIV-infected individuals in managing their antiretroviral therapy and controlling symptoms.	the McGill nursing model , Social Cognitive Theory
23	L. Dulli, 2020, [60]	randomized controlled trial	349	Nigeria	Enhance treatment adherence among young HIV-infected individuals through social media platforms.	None
24	K. J. Horvath, 2020, [51]	feasibility study	113	USA	Enhance repeat HIV testing behavior among MSM through the Status Update Project (SUP) app.	None
25	L. Jennings Mayo-Wilson, 2020, [54]	mixed methods research	38	USA	Reduce risky sexual behavior and promote HIV prevention by sending text messages, as well as increase employment opportunities and awareness about HIV/AIDS.	None
26	M. Middleton, 2020, [35]	feasibility study	291	U.K.	Increase HIV awareness among UK construction workers and promote HIV testing through text messaging.	Capability, Opportunity, Motivation and Behavior (COM-B) model
27	C. J. Sun, 2020, [37]	feasibility study	-	USA	Promote HIV prevention among transgender women through the Trans Women Connected app.	Cognitive behavioral theory
28	M. Visser, 2020, [58]	mixed methods research	2125	Republic of South Africa	Prevent young people from HIV infection through the online website (iloveLive.mobi).	None
29	P. F. Weitzman, 2020, [22]	controlled trial	219	USA	Examine the effectiveness of web-based HIV/STD risk reduction interventions for divorced and separated women aged 50 and above.	The Modified AIDS Risk Reduction Model, Social Cognitive Theory）
30	T. Chenneville, 2021, [38]	controlled trial	29	USA	The project "Bijou" delivers health education through electronically transmitted behavioral and risk reduction modules to enhance HIV health literacy among young men who have sex with men (YMSM) in HIV care.	Cognitive theory of multimedia learning, dual coding theory）
31	E. Cordoba, 2021, [39]	feasibility study	40	USA	The "MyPEEPS Mobile" app aims to reduce sexual risk among young men who have sex with men (YMSM).	Information System Success framework
32	I. C. Dike, 2021, [64]	randomized controlled trial	84	Nigeria	Using educational digital storytelling to enhance HIV/AIDS awareness and understanding among English-speaking children in rural areas.	None
33	L. Hightow-Weidman, 2021, [50]	randomized controlled trial	146	USA	Enhancing treatment adherence among YMSM through the Epicallies app.	None
34	J. Kinuthia, 2021, [26]	randomized controlled trial	824	Kenya	Providing care support for HIV-infected pregnant and postpartum women through text messages.	Health Belief Model, Social Cognitive Theory
35	A. Twimukye, 2021, [32]	randomized controlled trial	82	The Republic of Uganda	Promoting ART adherence among young people through mobile phone-based technology (Call for Life Uganda, CFLU).	None
36	M. L. Ybarra, 2021, [53]	randomized controlled trial	202	The Republic of Uganda	Text-based prevention program (InThisTogether, ITG).	None
37	S. Bergam, 2022, [47]	qualitative research	21	Republic of South Africa	Improving sexual health knowledge and behavior among adolescents perinatally infected with HIV through the WhatsApp-based app.	None
38	M. J. Hill, 2022, [61]	randomized controlled trial	26	USA	Pilot HIV prevention intervention based on interactive video logs (Taboo).	None
39	C. Holst, 2022, [63]	controlled trial	600	The United Republic of Tanzania	Assessment of the impact of digital health education interventions on the acquisition and retention of HIV/AIDS and other infectious disease-related knowledge in rural communities in Tanzania's Iringa region.	None
40	K. Jiao, 2022, [28]	randomized controlled trial	576	China	Improving ART adherence among MSM in China through SMS or social media interventions.	the theory of planned behavior
41	K. M. Nelson, 2022, [57]	randomized controlled trial	154	USA	Enhancing sexual health knowledge and reducing sexual risk among young people through online quiz-based platforms.	None
42	R. Safdari, 2022, [41]	feasibility study	-	Iran	Promoting HIV self-management among HIV-infected individuals through the Aysoo mobile application.	None
43	R. Schnall，2022, [33]	randomized controlled trial	763	USA	Reducing sexual risk behaviors among young men who have sex with men (YMSM) with same-sex attractions through the MyPEEPS Mobile application.	Social learning theory
44	M.-S. Shim, 2022, [15]	randomized controlled trial	32	Korea	Improving self-management behaviors among HIV populations through the use of an application.	Information-Motivation-Behavioral skills theory
45	R. K. J. Tan, 2022, [65]	randomized controlled trial	300	Singapore	Developing popular web series videos for the gay, bisexual, and other men who have sex with men (GBMSM) community to promote HIV testing behaviors among this population.	None
46	B. Aladin, 2023, [40]	feasibility study	-	US	Using the application (YGetIt?, YGI) in conjunction with the mobile apps GET! and Peer Navigator (PEEP), as well as the digital comic series "Tested," to facilitate timely entry into HIV care for young people, prevent disengagement from care among vulnerable adolescents, and achieve sustained viral load suppression among care providers.	Integrate, DEsign, Assess, and Share
47	M. Aomori, 2023, [68]	randomized controlled trial	42	Japan	Implementing a dietary and exercise improvement program based on the smartphone application (calomeal®) to ameliorate the impact of HIV and dyslipidemia on male patients.	None
48	F. M. Aunon, 2023, [16]	randomized controlled trial	119	Kenya	Utilizing the mobile intervention "Motivation matters!" to improve viral suppression and ART adherence among HIV-seropositive women engaging in sexual activity through text message reminders.	Information-Motivation-Behavioral skills theory
49	K. Clouse, 2023, [42]	randomized controlled trial	171	Republic of South Africa	Using the CareConekta app to collect the geographical location of intervention recipients to enhance engagement in HIV care among pregnant and postpartum women living with HIV in South Africa.	None
50	M. J. Downing, 2023, [69]	qualitative research	26	USA	Providing sexual transmission infection and HIV information through selected videos (Male Mobile Videos, M-Cubed).	None
51	X. Fan, 2023, [17]	randomized controlled trial	344	China	Enhancing treatment adherence among MSM through an application providing web-based communication, support services information, and appointment reminders.	Information-Motivation-Behavioral skills theory
52	A.-M. D. Navarra, 2023, [21]	mixed methods research	21	USA	Improving ART adherence among adolescents and young people through peer-led mobile health cognitive-behavioral interventions.	Information-Motivation-Behavioral skills theory
53	M. Periasamy, 2023, [59]	feasibility study	-	India	Enhancing the quality of sexual health services in India through a hybrid model combining researcher-led online dissemination of STD and HIV scientific information with comprehensive clinical counseling, consultation, and testing services.	None
54	R. Schnall, 2023, [30]	randomized controlled trial	198	USA	Improving ART adherence and viral suppression among HIV patients through the WiseApp mobile application.	Information Systems Research
55	B. X. Tran, 2023, [25]	randomized controlled trial	495	Vietnam	Promoting medication adherence and self-efficacy among HIV patients through the eCARE app.	Social Cognitive Theory, the Health Belief Model, the Integrated Theory of Behavior Change
Reference List
[1] Cho H, Porras T, Baik D, Beauchemin M, Schnall R. Understanding the predisposing, enabling, and reinforcing factors influencing the use of a mobile-based HIV management app: a real-world usability evaluation. Int J Med Inform 2018 Sept; 117:88-95
[2] Ezegbe B, Eseadi C, Ede MO, et al. Efficacy of rational emotive digital storytelling intervention on knowledge and risk perception of HIV/AIDS among schoolchildren in Nigeria. Medicine (Baltimore). 2018;97(47):e12910. doi:10.1097/MD.0000000000012910. PMID: 30461604
[3] Kalichman SC, Cherry C, Kalichman MO, et al. Mobile Health Intervention to Reduce HIV Transmission: A Randomized Trial of Behaviorally Enhanced HIV Treatment as Prevention (B-TasP). JAIDS J Acquir Immune Defic Syndr. 2018;78(1):34-42. doi:10.1097/QAI.0000000000001637. PMID: 29406429
[4] Mao L, Buchanan A, Wong HTH, Persson A. Beyond mere pill taking: SMS reminders for HIV treatment adherence delivered to mobile phones of clients in a community support network in Australia. Health Soc Care Community. 2018;26(4):486-494. doi:10.1111/hsc.12544. PMID: 29336111					理性情绪行为疗法理论（Rational emotive behavior therapy theory，REBT theory）
[5] Mustanski B, Parsons JT, Sullivan PS, Madkins K, Rosenberg E, Swann G. Biomedical and Behavioral Outcomes of Keep It Up!: An eHealth HIV Prevention Program RCT. Am J Prev Med. 2018;55(2):151-158. doi:10.1016/j.amepre.2018.04.026. PMID: 29937115
[6] Whiteley L, Brown LK, Mena L, Craker L, Arnold T. Enhancing health among youth living with HIV using an iPhone game. AIDS Care. 2018;30(sup4):21-33. doi:10.1080/09540121.2018.1503224. PMID: 30626196
[7] Whiteley LB, Brown LK, Curtis V, Ryoo HJ, Beausoleil N. Publicly Available Internet Content as a HIV/STI Prevention Intervention for Urban Youth. J Prim Prev. 2018;39(4):361-370. doi:10.1007/s10935-018-0514-y. PMID: 30003459
[8] Beauchemin M, Gradilla M, Baik D, Cho H, Schnall R. A Multi-step Usability Evaluation of a Self-Management App to Support Medication Adherence in Persons Living with HIV. Int J Med Inf. 2019;122:37-44. doi:10.1016/j.ijmedinf.2018.11.012. PMID: 30623782
[9] Carroll JK, Tobin JN, Luque A, et al. ?Get Ready and Empowered About Treatment? (GREAT) Study: a Pragmatic Randomized Controlled Trial of Activation in Persons Living with HIV. J Gen Intern Med. 2019;34(9):1782-1789. doi:10.1007/s11606-019-05102-7. PMID: 31240605
[10] Cho H, Flynn G, Saylor M, Gradilla M, Schnall R. Use of the FITT framework to understand patients? experiences using a real-time medication monitoring pill bottle linked to a mobile-based HIV self-management app: A qualitative study. Int J Med Inf. 2019;131:103949. doi:10.1016/j.ijmedinf.2019.08.009. PMID: 31561192
[11] Ditre JW, LaRowe LR, Vanable PA, De Vita MJ, Zvolensky MJ. Computer-based personalized feedback intervention for cigarette smoking and prescription analgesic misuse among persons living with HIV (PLWH). Behav Res Ther. 2019;115:83-89. doi:10.1016/j.brat.2018.10.013. PMID: 30389092
[12] Hightow-Weidman LB, LeGrand S, Muessig KE, et al. A Randomized Trial of an Online Risk Reduction Intervention for Young Black MSM. AIDS Behav. 2019;23(5):1166-1177. doi:10.1007/s10461-018-2289-9. PMID: 30269231
[13] Ivanova O, Wambua S, Mwaisaka J, et al. Evaluation of the ELIMIKA Pilot Project: Improving ART Adherence among HIV Positive Youth Using an eHealth Intervention in Mombasa, Kenya. Published online 2019. PMID: 31034176
[14] Kurth AE, Sidle JE, Chhun N, et al. Computer-Based Counseling Program (CARE+ Kenya) to Promote Prevention and HIV Health for People Living With HIV/AIDS: A Randomized Controlled Trial. AIDS Educ Prev. 2019;31(5):395-406. doi:10.1521/aeap.2019.31.5.395. PMID: 31550197
[15] Madkins K, Moskowitz DA, Moran K, Dellucci TV, Mustanski B. Measuring Acceptability and Engagement of The Keep It Up! Internet-Based HIV Prevention Randomized Controlled Trial for Young Men Who Have Sex With Men. AIDS Educ Prev. 2019;31(4):287-305. doi:10.1521/aeap.2019.31.4.287. PMID: 31361516
[16] Morano JP, Clauson K, Zhou Z, et al. Attitudes, Beliefs, and Willingness Toward the Use of mHealth Tools for Medication Adherence in the Florida mHealth Adherence Project for People Living With HIV (FL-mAPP): Pilot Questionnaire Study. JMIR MHealth UHealth. 2019;7(7):e12900. doi:10.2196/12900. PMID: 31271150
[17] Nestadt DF, Saisaengjan C, McKay MM, et al. CHAMP+ Thailand: Pilot Randomized Control Trial of a Family-Based Psychosocial Intervention for Perinatally HIV-Infected Early Adolescents. AIDS Patient Care STDs. 2019;33(5):227-236. doi:10.1089/apc.2019.0021. PMID: 31067121
[18] Tang W, Mao J, Liu C, et al. Reimagining Health Communication: A Non-Inferiority Randomized Controlled Trial of Crowdsourced intervention in China. Sex Transm Dis. 2019;46(3):172-178. doi:10.1097/OLQ.0000000000000930. PMID: 30741854
[19] Anand T, Nitpolprasert C, Jantarapakde J, et al. Implementation and impact of a technology-based HIV risk-reduction intervention among Thai men who have sex with men using ?Vialogues?: a randomized controlled trial. AIDS Care. 2020;32(3):394-405. doi:10.1080/09540121.2019.1622638. PMID: 31154811
[20] Barroso J, Madisetti M, Mueller M. A Feasibility Study to Develop and Test a Cognitive Behavioral Stress Management Mobile Health Application for HIV-Related Fatigue. J Pain Symptom Manage. 2020;59(2):242-253. doi:10.1016/j.jpainsymman.2019.09.009. PMID: 31539601
[21] Cordova D, Munoz-Velazquez J, Mendoza Lua F, et al. Pilot Study of a Multilevel Mobile Health App for Substance Use, Sexual Risk Behaviors, and Testing for Sexually Transmitted Infections and HIV Among Youth:Randomized Controlled Trial. JMIR MHealth UHealth. 2020;8(3):e16251. doi:10.2196/16251. PMID: 32181747
[22] Côté J, Rouleau G, Ramirez-Garcia MP, Auger P, Thomas R, Leblanc J. Effectiveness of a Web-Based Intervention to Support Medication Adherence Among People Living With HIV: Web-Based Randomized Controlled Trial. JMIR Public Health Surveill. 2020;6(2):e17733. doi:10.2196/17733. PMID: 32310145
[23] Dulli L, Ridgeway K, Packer C, et al. A Social Media?Based Support Group for Youth Living With HIV in Nigeria (SMART Connections): Randomized Controlled Trial. J Med Internet Res. 2020;22(6):e18343. doi:10.2196/18343. PMID: 32484444
[24] Horvath KJ, Lammert S, Danh T, Mitchell JW. The Feasibility, Acceptability and Preliminary Impact of Mobile Application to Increase Repeat HIV Testing Among Sexual Minority Men. AIDS Behav. 2020;24(6):1835-1850. doi:10.1007/s10461-019-02755-7. PMID: 31823111
[25] Jennings Mayo-Wilson L, Coleman J, Timbo F, et al. Acceptability of a feasibility randomized clinical trial of a microenterprise intervention to reduce sexual risk behaviors and increase employment and HIV preventive practices (EMERGE) in young adults: a mixed methods assessment. BMC Public Health. 2020;20(1):1846. doi:10.1186/s12889-020-09904-x. PMID: 33267860
[26] Middleton M, Somerset S, Evans C, Blake H. Test@Work Texts: Mobile Phone Messaging to Increase Awareness of HIV and HIV Testing in UK Construction Employees during the COVID-19 Pandemic. Int J Environ Res Public Health. 2020;17(21):7819. doi:10.3390/ijerph17217819. PMID: 33114546
[27] Sun CJ, Anderson KM, Kuhn T, Mayer L, Klein CH. A Sexual Health Promotion App for Transgender Women (Trans Women Connected): Development and Usability Study. JMIR MHealth UHealth. 2020;8(5):e15888. doi:10.2196/15888. PMID: 32396131
[28] Visser M, Kotze M, Van Rensburg MJ. An mHealth HIV prevention programme for youth: lessons learned from the iloveLife.mobi programme in South Africa. AIDS Care. 2020;32(sup2):148-154. doi:10.1080/09540121.2020.1742866. PMID: 32189510
[29] Weitzman PF, Zhou Y, Kogelman L, et al. A Web-Based HIV/STD Prevention Intervention for Divorced or Separated Older Women. Meeks S, ed. The Gerontologist. 2020;60(6):1159-1168. doi:10.1093/geront/gnz098. PMID: 31403668
[30] Chenneville T, Drake H, Gabbidon K, Rodriguez C, Hightow-Weidman L. Bijou: Engaging Young MSM in HIV Care Using a Mobile Health Strategy. J Int Assoc Provid AIDS Care JIAPAC. 2021;20:23259582211030805. doi:10.1177/23259582211030805. PMID: 34242100
[31] Cordoba E, Idnay B, Garofalo R, et al. Examining the Information Systems Success (ISS) of a mobile sexual health app (MyPEEPS Mobile) from the perspective of very young men who have sex with men (YMSM). Int J Med Inf. 2021;153:104529. doi:10.1016/j.ijmedinf.2021.104529. PMID: 34385097
[32] Dike IC, Ebizie EN, Njoku OC, et al. Improving knowledge and perception of HIV/AIDS among English language speaking children in rural areas through educational digital storytelling. Medicine (Baltimore). 2021;100(50):e28058. doi:10.1097/MD.0000000000028058. PMID: 34918660
[33] Hightow-Weidman L, Muessig KE, Egger JR, Vecchio A, Platt A. Epic Allies: A Gamified Mobile App to Improve Engagement in HIV Care and Antiretroviral Adherence among Young Men Who have Sex with Men. AIDS Behav. 2021;25(8):2599-2617. doi:10.1007/s10461-021-03222-y. PMID: 33740213
[34] Kinuthia J, Ronen K, Unger JA, et al. SMS messaging to improve retention and viral suppression in prevention of mother-to-child HIV transmission (PMTCT) programs in Kenya: A 3-arm randomized clinical trial. Mills EJ, ed. PLOS Med. 2021;18(5):e1003650. doi:10.1371/journal.pmed.1003650. PMID: 34029338
[35] Twimukye A, Bwanika Naggirinya A, Parkes-Ratanshi R, et al. Acceptability of a Mobile Phone Support Tool (Call for Life Uganda) for Promoting Adherence to Antiretroviral Therapy Among Young Adults in a Randomized Controlled Trial: Exploratory Qualitative Study. JMIR MHealth UHealth. 2021;9(6):e17418. doi:10.2196/17418. PMID: 34121665
[36] Ybarra ML, Agaba E, Nyemara N. A Pilot RCT Evaluating InThistoGether, an mHealth HIV Prevention Program for Ugandan Youth. AIDS Behav. 2021;25(10):3437-3448. doi:10.1007/s10461-021-03237-5. PMID: 33963477
[37] Bergam S. ?I am not shy anymore?: a qualitative study of the role of an interactive mHealth intervention on sexual health knowledge, attitudes, and behaviors of South African adolescents with perinatal HIV. Published online 2022. PMID: 36457044
[38] Hill MJ, Coker S. Novel Use of Video Logs to Deliver Educational Interventions to Black Women for Disease Prevention. West J Emerg Med. 2022;23(2):211-221. doi:10.5811/westjem.2021.12.54012. PMID: 35302455
[39] Holst C, Stelzle D, Diep LM, et al. Improving Health Knowledge Through Provision of Free Digital Health Education to Rural Communities in Iringa, Tanzania: Nonrandomized Intervention Study. J Med Internet Res. 2022;24(7):e37666. doi:10.2196/37666. PMID: 35900820
[40] Jiao K, Wang C, Liao M, et al. A differentiated digital intervention to improve antiretroviral therapy adherence among men who have sex with men living with HIV in China: a randomized controlled trial. BMC Med. 2022;20(1):341. doi:10.1186/s12916-022-02538-3. PMID: 36210434
[41] Nelson KM, Perry NS, Stout CD, Dunsiger SI, Carey MP. The Young Men and Media Study: A Pilot Randomized Controlled Trial of a Community-Informed, Online HIV Prevention Intervention for 14?17-Year-Old Sexual Minority Males. AIDS Behav. 2022;26(2):569-583. doi:10.1007/s10461-021-03412-8. PMID: 34342742
[42] Safdari R, SeyedAlinaghi S, Mohammadzadeh N, et al. Developing Aysoo: a mobile-based self-management application for people living with HIV. HIV AIDS Rev. 2022;21(1):24-30. doi:10.5114/hivar.2022.113389
[43] Schnall R, Kuhns LM, Pearson C, et al. Efficacy of MyPEEPS Mobile, an HIV Prevention Intervention Using Mobile Technology, on Reducing Sexual Risk Among Same-Sex Attracted Adolescent Males: A Randomized Clinical Trial. JAMA Netw Open. 2022;5(9):e2231853. doi:10.1001/jamanetworkopen.2022.31853. PMID: 36129712
[44] Shim MS, Kim S, Choi M, Choi JY, Park CG, Kim GS. Developing an app-based self-management program for people living with HIV: a randomized controlled pilot study during the COVID-19 pandemic. Sci Rep. 2022;12(1):19401. doi:10.1038/s41598-022-19238-w. PMID: 36371442
[45] Tan RKJ, Koh WL, Le D, et al. Effect of a Popular Web Drama Video Series on HIV and Other Sexually Transmitted Infection Testing Among Gay, Bisexual, and Other Men Who Have Sex With Men in Singapore: Community-Based, Pragmatic, Randomized Controlled Trial. J Med Internet Res. 2022;24(5):e31401. doi:10.2196/31401. PMID: 35522470
[46] Aladin B, Thompson M, Addison D, et al. The YGetIt? Program: A Mobile Application, PEEP, and Digital Comic Intervention to Improve HIV Care Outcomes for Young Adults. Health Promot Pract. 2023;24(4):658-668. doi:10.1177/15248399221150789. PMID: 36924286
[47] Aomori M, Matsumoto C, Takebayashi S, Matsuyama N, Uto Y, Tanaka M, Samukawa S, Kato H, Nakajima H, Maeda H. Effects of a smartphone app-based diet and physical activity program for men living with HIV who have dyslipidemia: a pilot randomized controlled trial. Jpn J Nurs Sci 2023 Jul; 20(3):e12535
[48] Aunon FM, Wanje G, Richardson BA, et al. Randomized controlled trial of a theory-informed mHealth intervention to support ART adherence and viral suppression among women with HIV in Mombasa, Kenya: preliminary efficacy and participant-level feasibility and acceptability. BMC Public Health. 2023;23(1):837. doi:10.1186/s12889-023-15638-3. PMID: 37158872
[49] Clouse K, Noholoza S, Madwayi S, et al. The Implementation of a GPS-Based Location-Tracking Smartphone App in South Africa to Improve Engagement in HIV Care: Randomized Controlled Trial. JMIR MHealth UHealth. 2023;11:e44945. doi:10.2196/44945. PMID: 37204838
[50] Downing MJ, Wiatrek SE, Zahn RJ, Mansergh G, Olansky E, Gelaude D, Sullivan PS, Stephenson R, Siegler AJ, Bauermeister J, Horvath KJ, Chiasson MA, Yoon IS, Houang ST, Hernandez AJ, Hirshfield S. Video selection and assessment for an app-based HIV prevention messaging intervention: formative research. Mhealth 2023; 9:2
[51] Fan X, Ning K, Liu C, et al. Uptake of an App-Based Case Management Service for HIV-Positive Men Who Have Sex With Men in China: Process Evaluation Study. J Med Internet Res. 2023;25:e40176. doi:10.2196/40176. PMID: 37099367
[52] Navarra AMD, Rosenberg MG, Gormley M, et al. Feasibility and Acceptability of the Adherence Connection Counseling, Education, and Support (ACCESS) Proof of Concept: A Peer-Led, Mobile Health (mHealth) Cognitive Behavioral Antiretroviral Therapy (ART) Adherence Intervention for HIV-Infected (HIV+) Adolescents and Young Adults (AYA). AIDS Behav. 2023;27(6):1807-1823. doi:10.1007/s10461-022-039…
[53] Periasamy M, Mohankumar V, Shanmugam V, Selvakumar M, Pandian S, Sridharan L. Redefining venereology practice in Tamil Nadu, South India ? Nakshatra Health ? A networking model. Indian J Sex Transm Dis AIDS. 2023;44(1):56. doi:10.4103/ijstd.ijstd_13_23. PMID: 37457523
[54] Schnall R, Sanabria G, Jia H, et al. Efficacy of an mHealth self-management intervention for persons living with HIV: the WiseApp randomized clinical trial. J Am Med Inform Assoc. 2023;30(3):418-426. doi:10.1093/jamia/ocac233. PMID: 36469808
[55] Tran BX, Bui TM, Do AL, et al. Efficacy of a Mobile Phone?Based Intervention on Health Behaviors and HIV/AIDS Treatment Management: Randomized Controlled Trial. J Med Internet Res. 2023;25:e43432. doi:10.2196/43432. PMID: 37104001
